# Supplementary material for: Discrete Element Modeling and Electron Microscopy Investigation of Fatigue-Induced Microstructural Changes in Ultra-High-Performance Concrete
Source: Materials (Basel). 2021 Oct 23;14(21):6337. doi: 10.3390/ma14216337 (PMC8585305; doi:10.3390/ma14216337)
Supplement: Supplementary file 1 [file materials-14-06337-s001.zip]

Archive with 1 entries (1 files):
- materials-1418141-supplementary.pdf
